# Supplementary material for: Can improving law enforcement effectively curb illegal land use in China?
Source: PLoS One. 2021 Feb 11;16(2):e0246347. doi: 10.1371/journal.pone.0246347 (PMC7877668; doi:10.1371/journal.pone.0246347)
Supplement: S1 Data — (XLSX) [file pone.0246347.s001.xlsx]

## Sheet: data
year	region	id	NUM	DEG	BUR	ADA	RRC	GPI	TPO	MAR
2007	Beijing	1	738	1.32302	1	1.64	0.428184	113.3	1676	0.221741
2007	Tianjing	2	130	2.32862	0	1.2	1	115.2	1115	0.314613
2007	Hebei	3	5716	0.52841	0	18.77	0.785689	112.8	6943.19	0.498692
2007	Shanxi	4	2982	0.971781	0	15.67	0.903085	114.4	3392.58	0.256605
2007	Inner Mongolia	5	1264	2.96537	0	118.67	0.936709	119.1	2428.83	0.659844
2007	Liaoning	6	1898	1.49891	1	14.86	0.969442	114.5	4298	0.591385
2007	Jilin	7	969	0.486801	0	18.7	0.892673	116.1	2729.82	0.578254
2007	Heilongjiang	8	1327	1.88474	0	45.25	0.878674	112	3824.03	0.777194
2007	Shanghai	9	172	1.13541	1	0.63	0.162791	114.3	2063.59	0.543566
2007	Jiangsu	10	3305	1.43364	1	10.72	0.838427	114.9	7723.13	0.448389
2007	Zhejiang	11	4750	0.213756	0	10.56	0.995368	114.7	5154.9	0.595309
2007	Anhui	12	3459	1.02434	0	14.01	0.56924	113.9	6118	0.556264
2007	Fujian	13	10925	0.0759057	0	12.4	0.391945	115.2	3612	0.233379
2007	Jiangxi	14	1206	1.52313	0	16.69	0.853234	113	4368.41	0.566815
2007	Shandong	15	4433	0.641945	1	15.8	0.75344	114.3	9366.97	0.435115
2007	Henan	16	7183	0.613937	0	16.7	0.930948	114.6	9360	0.487479
2007	Hubei	17	2271	0.680832	1	18.59	0.940995	114.5	5699	0.473342
2007	Hunan	18	4531	0.45529	0	21.18	0.693887	114.5	6355	0.556893
2007	Guangdong	19	5811	1.3484	1	17.97	0.663397	114.66	9659.52	0.333206
2007	Guangxi	20	2899	0.146109	0	23.76	1.0031	115.1	4768	0.617626
2007	Hainan	21	171	0.671462	0	3.54	0.666667	114.8	845.03	0.955949
2007	Chongqing	22	2647	0.630714	0	8.24	0.999244	115.6	2816	0.547753
2007	Sichuan	23	3351	0.275109	1	48.61	0.643987	114.175	8127	0.478621
2007	Guizhou	24	10080	0.283391	0	17.62	0.49623	113.7	3631.98	0.575843
2007	Yunnan	25	1269	1.44136	0	39.41	0.767533	112.5	4514	0.76697
2007	Tibet	26	12	8.38667	0	122.84	1	114	288.83	0.211506
2007	Shaanxi	27	2552	0.595008	1	20.56	0.863245	114.6	3708	0.521668
2007	Gansu	28	635	1.18611	0	42.58	0.834646	112.3	2548.19	0.396724
2007	Qinghai	29	383	0.728877	0	72.23	0.446475	112.5	551.6	0.583705
2007	Ningxia	30	283	1.54452	0	6.64	0.85159	112.7	610.25	0.930113
2007	Xinjiang	31	1789	2.18023	0	166.49	0.546115	112.2	2095.19	0.361011
2008	Beijing	1	454	1.21597	1	1.64	0.332599	109	1771	0.475795
2008	Tianjing	2	481	0.758524	0	1.2	0.137214	116.5	1176	0.691017
2008	Hebei	3	2473	0.685532	0	18.77	0.815609	110.1	6988.82	0.72376
2008	Shanxi	4	1408	0.869901	0	15.67	0.799006	108.1	3410.64	0.733598
2008	Inner Mongolia	5	1064	1.30567	0	118.67	0.716165	117.2	2444.33	0.818694
2008	Liaoning	6	789	0.971305	1	14.86	1.10646	113.1	4315	0.801685
2008	Jilin	7	1031	0.896663	0	18.7	0.810863	116	2734.21	0.652472
2008	Heilongjiang	8	1067	0.872605	0	45.25	0.937207	111.8	3825.04	0.872689
2008	Shanghai	9	163	0.921288	1	0.63	0.00613497	109.7	2140.64	0.916095
2008	Jiangsu	10	2657	1.56794	1	10.72	0.555137	112.3	7762.48	0.904449
2008	Zhejiang	11	5125	0.232818	0	10.56	0.945171	110.1	5212.4	0.936683
2008	Anhui	12	2734	0.327154	0	14.01	0.431236	112.7	6135	0.911491
2008	Fujian	13	11077	0.0445879	0	12.4	0.312991	112.95	3639	0.936866
2008	Jiangxi	14	1092	0.368132	0	16.69	0.448718	112.6	4400.1	0.993676
2008	Shandong	15	4211	0.541501	1	15.8	0.55925	112.1	9417.23	0.842009
2008	Henan	16	2959	0.430879	0	16.7	0.897263	112.1	9429	0.775654
2008	Hubei	17	1743	0.479455	1	18.59	0.337349	113.4	5711	0.930431
2008	Hunan	18	7564	0.154736	0	21.18	0.35431	112.8	6380	0.904423
2008	Guangdong	19	7977	0.731435	1	17.97	0.486148	110.052	9893.48	0.838243
2008	Guangxi	20	3965	0.114409	0	23.76	0.411602	112.8	4816	0.840196
2008	Hainan	21	90	0.845778	0	3.54	0.955556	109.8	854.18	0.942006
2008	Chongqing	22	1785	0.237832	0	8.24	0.595518	114.3	2839	0.879706
2008	Sichuan	23	2925	0.0925949	1	48.61	0.323077	109.518	8138	0.712843
2008	Guizhou	24	8979	0.0490144	0	17.62	0.285444	110.2	3595.98	0.7844
2008	Yunnan	25	583	0.653894	0	39.41	0.610635	111	4543	0.892726
2008	Tibet	26	0	0	0	122.84	1	110.1	292.33	0.581624
2008	Shaanxi	27	1565	0.594403	1	20.56	0.942492	115.6	3718	0.836576
2008	Gansu	28	464	0.550862	0	42.58	0.556034	110.14	2550.88	0.562005
2008	Qinghai	29	251	1.10773	0	72.23	0.50996	112.7	554.3	0.537799
2008	Ningxia	30	628	0.479825	0	6.64	0.199045	112.2	617.69	0.897196
2008	Xinjiang	31	1504	1.57174	0	166.49	0.686835	111	2130.81	0.802877
2009	Beijing	1	438	1.53425	1	1.64	0.575342	110.2	1860	0.743547
2009	Tianjing	2	190	0.869632	0	1.2	0.415789	116.5	1228.16	0.795547
2009	Hebei	3	2574	0.580377	0	18.77	0.878011	110	7034.4	0.856427
2009	Shanxi	4	1276	0.452179	0	15.67	0.818966	105.4	3427.36	0.866235
2009	Inner Mongolia	5	635	1.58831	0	118.67	0.792126	116.9	2458.22	0.673399
2009	Liaoning	6	711	2.23221	1	14.86	0.78481	113.1	4341	0.8808
2009	Jilin	7	928	0.654957	0	18.7	0.872845	113.6	2739.55	0.758665
2009	Heilongjiang	8	503	1.10159	0	45.25	0.924453	111.4	3826.01	0.825901
2009	Shanghai	9	187	0.745668	1	0.63	0.0748663	108.2	2210.28	0.939234
2009	Jiangsu	10	2148	1.78234	1	10.72	0.717877	112.4	7810.27	0.900445
2009	Zhejiang	11	3306	0.187913	0	10.56	0.647005	108.9	5275.5	0.958072
2009	Anhui	12	4659	0.959921	0	14.01	0.595192	112.9	6131	0.942027
2009	Fujian	13	3043	0.112267	0	12.4	0.918501	112.3	3666	0.901922
2009	Jiangxi	14	1448	0.609344	0	16.69	0.516575	113.1	4432.16	0.953574
2009	Shandong	15	2068	0.399047	1	15.8	0.548356	112.2	9470.3	0.827583
2009	Henan	16	2550	0.334749	0	16.7	0.754902	110.9	9487.05	0.841965
2009	Hubei	17	2252	0.558375	1	18.59	0.183837	113.5	5720	0.896297
2009	Hunan	18	8899	0.117124	0	21.18	0.365322	113.7	6406	0.874921
2009	Guangdong	19	4703	0.439749	1	17.97	0.287051	109.7	10130.2	0.776119
2009	Guangxi	20	2214	0.0956685	0	23.76	0.492773	113.9	4856	0.766349
2009	Hainan	21	84	1.91857	0	3.54	1	111.7	864.07	0.85145
2009	Chongqing	22	978	0.160337	0	8.24	0.811861	114.9	2859	0.893208
2009	Sichuan	23	2686	0.17675	1	48.61	0.230827	114.5	8185	0.793273
2009	Guizhou	24	8757	0.0622211	0	17.62	0.247345	111.4	3537	0.7271
2009	Yunnan	25	243	1.10807	0	39.41	0.707819	112.1	4571	0.80319
2009	Tibet	26	32	0.025	0	122.84	0.90625	112.4	295.84	0.0889478
2009	Shaanxi	27	888	0.613637	1	20.56	0.966216	113.6	3727	0.78539
2009	Gansu	28	694	0.218631	0	42.58	0.488473	110.3	2554.91	0.783056
2009	Qinghai	29	247	0.716316	0	72.23	0.574899	110.1	557.3	0.771813
2009	Ningxia	30	788	0.760584	0	6.64	0.217005	111.9	625.2	0.944849
2009	Xinjiang	31	1585	0.820871	0	166.49	0.810726	108.1	2158.63	0.74075
2010	Beijing	1	532	1.25086	1	1.64	0.370301	110.3	1961.9	0.735646
2010	Tianjing	2	168	0.62506	0	1.2	1	117.4	1299.29	0.947247
2010	Hebei	3	2796	0.683133	0	18.77	0.874821	112.2	7193.6	0.789739
2010	Shanxi	4	1150	0.634913	0	15.67	0.848696	113.9	3574.11	0.860039
2010	Inner Mongolia	5	487	2.57593	0	118.67	0.911704	115	2472.18	0.794486
2010	Liaoning	6	1270	1.60709	1	14.86	0.93937	114.2	4375	0.898415
2010	Jilin	7	966	1.04623	0	18.7	0.860248	113.8	2746.6	0.861758
2010	Heilongjiang	8	533	3.89681	0	45.25	0.900563	112.7	3833.35	0.87602
2010	Shanghai	9	195	0.680769	1	0.63	0.0153846	110.3	2302.66	0.975945
2010	Jiangsu	10	734	1.54948	1	10.72	0.726158	112.7	7869.34	0.957837
2010	Zhejiang	11	2943	0.266572	0	10.56	0.875977	111.9	5446.51	0.937968
2010	Anhui	12	2314	0.766979	0	14.01	0.552723	114.6	5956.7	0.910016
2010	Fujian	13	2450	0.555224	0	12.4	0.824898	113.9	3693	0.938838
2010	Jiangxi	14	1037	0.508737	0	16.69	0.505304	114	4462.25	0.976065
2010	Shandong	15	1603	0.619757	1	15.8	0.648784	112.3	9587.87	0.864342
2010	Henan	16	1811	0.442154	0	16.7	0.649365	112.5	9405.47	0.830218
2010	Hubei	17	2252	0.280178	1	18.59	0.205595	114.8	5727.91	0.941861
2010	Hunan	18	6827	0.215912	0	21.18	0.439285	114.6	6570.1	0.804143
2010	Guangdong	19	3377	0.252526	1	17.97	0.285164	112.4	10440.9	0.846485
2010	Guangxi	20	2351	0.156712	0	23.76	0.523607	114.2	4610	0.807377
2010	Hainan	21	312	2.28651	0	3.54	1	116	868.55	0.935947
2010	Chongqing	22	963	0.116532	0	8.24	0.886812	117.1	2884.62	0.987119
2010	Sichuan	23	3838	0.411308	1	48.61	0.201146	115.1	8044.92	0.891768
2010	Guizhou	24	8083	0.085253	0	17.62	0.20339	112.8	3479	0.896544
2010	Yunnan	25	232	2.39194	0	39.41	0.969828	112.3	4601.6	0.888149
2010	Tibet	26	20	0.0185	0	122.84	0.85	112.3	300.22	0.624893
2010	Shaanxi	27	696	0.780345	1	20.56	0.982759	114.6	3735	0.826277
2010	Gansu	28	597	0.238107	0	42.58	0.430486	111.8	2559.98	0.851314
2010	Qinghai	29	140	2.16029	0	72.23	0.957143	115.3	563.47	0.731477
2010	Ningxia	30	647	0.533539	0	6.64	0.304482	113.5	632.96	0.919802
2010	Xinjiang	31	1537	1.48485	0	166.49	0.855563	110.6	2185	0.82464
2011	Beijing	1	550	0.791255	1	1.64	0.438182	108.1	2018.6	0.628477
2011	Tianjing	2	253	0.396245	0	1.2	0.683794	116.4	1354.58	0.976997
2011	Hebei	3	2357	0.581345	0	18.77	0.939754	111.3	7240.51	0.8859
2011	Shanxi	4	848	1.55223	0	15.67	0.628538	113	3593.28	0.893101
2011	Inner Mongolia	5	486	2.01615	0	118.67	0.726337	114.3	2481.71	0.876371
2011	Liaoning	6	713	1.16275	1	14.86	0.969144	112.2	4383	0.948603
2011	Jilin	7	1009	1.14445	0	18.7	0.902874	113.8	2749.41	0.896345
2011	Heilongjiang	8	611	1.57609	0	45.25	0.918167	112.3	3834.01	0.926604
2011	Shanghai	9	212	0.420802	1	0.63	0.127358	108.2	2347.46	0.934439
2011	Jiangsu	10	480	1.53237	1	10.72	0.716667	111	7898.8	0.961313
2011	Zhejiang	11	2851	0.386461	0	10.56	0.860751	109	5463	0.953737
2011	Anhui	12	2504	0.455172	0	14.01	0.340256	113.5	5968	0.958693
2011	Fujian	13	3964	0.263131	0	12.4	0.810545	112.3	3720	0.927983
2011	Jiangxi	14	1258	0.325445	0	16.69	0.449126	112.5	4488.44	0.96168
2011	Shandong	15	1114	0.35842	1	15.8	0.577199	110.9	9637.27	0.897364
2011	Henan	16	1999	0.405183	0	16.7	0.557779	111.9	9388.24	0.878458
2011	Hubei	17	2664	0.263498	1	18.59	0.194069	113.8	5758	0.946009
2011	Hunan	18	4639	0.221328	0	21.18	0.393404	112.8	6595.6	0.895653
2011	Guangdong	19	3565	0.140724	1	17.97	0.242917	110	10505	0.860206
2011	Guangxi	20	2908	0.225987	0	23.76	0.349381	112.3	4645	0.903654
2011	Hainan	21	356	1.33919	0	3.54	0.86236	112	877.38	0.957198
2011	Chongqing	22	741	0.206586	0	8.24	0.796221	116.4	2919	0.983406
2011	Sichuan	23	3762	0.505619	1	48.61	0.196438	115	8050	0.881814
2011	Guizhou	24	9185	0.146802	0	17.62	0.172891	115	3469	0.88815
2011	Yunnan	25	403	3.22154	0	39.41	0.962779	113.7	4631	0.867582
2011	Tibet	26	8	0.0275	0	122.84	0	112.7	303.3	0.624893
2011	Shaanxi	27	622	0.659453	1	20.56	0.990354	113.9	3743	0.797199
2011	Gansu	28	673	0.396077	0	42.58	0.381872	112.5	2564.19	0.779173
2011	Qinghai	29	213	1.45643	0	72.23	0.7277	113.5	568.17	0.478622
2011	Ningxia	30	512	0.858184	0	6.64	0.353516	112.1	639.45	0.973422
2011	Xinjiang	31	1353	1.79607	0	166.49	0.755358	112	2208.71	0.82464
2012	Beijing	1	370	0.818135	1	1.64	0.362162	107.7	2069.3	0.518973
2012	Tianjing	2	1101	0.0843597	0	1.2	0.404178	113.8	1413.15	0.941423
2012	Hebei	3	1859	0.560608	0	18.77	0.876815	109.6	7287.51	0.84686
2012	Shanxi	4	533	0.777842	0	15.67	0.705441	110.1	3610.83	0.903103
2012	Inner Mongolia	5	471	1.76123	0	118.67	0.838641	111.5	2489.85	0.910195
2012	Liaoning	6	255	0.398784	1	14.86	1	109.5	4389	0.942259
2012	Jilin	7	772	1.31727	0	18.7	0.915803	112	2750.4	0.915542
2012	Heilongjiang	8	533	1.51899	0	45.25	0.812383	110	3834.04	0.870732
2012	Shanghai	9	202	0.375842	1	0.63	0.0445545	107.5	2380.43	0.913806
2012	Jiangsu	10	373	1.1841	1	10.72	0.654155	110.1	7919.98	0.982072
2012	Zhejiang	11	2013	0.293557	0	10.56	0.990561	108	5477	0.924637
2012	Anhui	12	3201	0.33538	0	14.01	0.353639	112.1	5988	0.955499
2012	Fujian	13	4257	0.261731	0	12.4	0.79845	111.4	3748	0.928238
2012	Jiangxi	14	686	0.402157	0	16.69	0.425656	111	4503.93	0.959039
2012	Shandong	15	1744	0.459828	1	15.8	0.577982	109.8	9684.87	0.902079
2012	Henan	16	1688	0.388626	0	16.7	0.572275	110.1	9406.2	0.844195
2012	Hubei	17	1555	0.385087	1	18.59	0.308682	111.3	5779	0.93171
2012	Hunan	18	2531	0.175844	0	21.18	0.426314	111.3	6638.93	0.891707
2012	Guangdong	19	3662	0.174549	1	17.97	0.370289	108.2	10594	0.817057
2012	Guangxi	20	2515	0.0976938	0	23.76	0.364612	111.3	4682	0.823412
2012	Hainan	21	632	2.00278	0	3.54	0.97943	109.1	886.55	0.925569
2012	Chongqing	22	650	0.152431	0	8.24	0.821538	113.6	2945	0.962504
2012	Sichuan	23	2199	0.225753	1	48.61	0.18372	112.6	8076.2	0.903353
2012	Guizhou	24	9922	0.113929	0	17.62	0.143217	113.6	3484.07	0.96976
2012	Yunnan	25	403	1.43213	0	39.41	0.925558	113	4659	0.893659
2012	Tibet	26	19	0.0568421	0	122.84	0	111.8	307.62	0.221913
2012	Shaanxi	27	620	0.821661	1	20.56	0.990323	112.9	3753	0.910579
2012	Gansu	28	619	0.303877	0	42.58	0.52504	112.6	2577.55	0.878099
2012	Qinghai	29	258	1.98357	0	72.23	0.872093	112.3	573.17	0.33866
2012	Ningxia	30	325	0.220954	0	6.64	0.0523077	111.5	647.19	0.94487
2012	Xinjiang	31	1474	1.50004	0	166.49	0.934193	112	2232.78	0.904433
2013	Beijing	1	355	0.508056	1	1.64	0.121127	107.7	2114.8	0.659726
2013	Tianjing	2	291	0.145464	0	1.2	0.512027	112.5	1472.21	0.973278
2013	Hebei	3	1784	0.360841	0	18.77	0.90639	108.2	7332.61	0.908956
2013	Shanxi	4	442	0.766471	0	15.67	0.848416	108.9	3629.8	0.953236
2013	Inner Mongolia	5	457	2.12514	0	118.67	0.938731	109	2497.61	0.847547
2013	Liaoning	6	344	0.370233	1	14.86	1.01163	108.7	4390	0.916871
2013	Jilin	7	600	1.34318	0	18.7	0.983333	108.3	2751.28	0.906339
2013	Heilongjiang	8	810	1.52695	0	45.25	0.985185	108	3835.02	0.870013
2013	Shanghai	9	161	0.339317	1	0.63	0.00621118	107.7	2415.15	0.923356
2013	Jiangsu	10	282	0.848723	1	10.72	0.634752	109.6	7939.49	0.985651
2013	Zhejiang	11	2161	0.23484	0	10.56	0.816289	108.2	5498	0.955497
2013	Anhui	12	2337	0.346632	0	14.01	0.388532	110.4	6029.8	0.949334
2013	Fujian	13	3396	0.128001	0	12.4	0.649882	111	3774	0.928133
2013	Jiangxi	14	415	0.737663	0	16.69	0.445783	110.1	4522.15	0.981505
2013	Shandong	15	1928	0.376919	1	15.8	0.587656	109.6	9733.39	0.892421
2013	Henan	16	1593	0.414953	0	16.7	0.661017	109	9413.35	0.916151
2013	Hubei	17	1228	0.39785	1	18.59	0.340391	110.1	5799	0.957462
2013	Hunan	18	1761	0.234713	0	21.18	0.625781	110.1	6690.6	0.936194
2013	Guangdong	19	3301	0.183717	1	17.97	0.321721	108.5	10644	0.855609
2013	Guangxi	20	2200	0.166023	0	23.76	0.263182	110.2	4719	0.827433
2013	Hainan	21	29	0.0793103	0	3.54	1	109.9	895.28	0.933944
2013	Chongqing	22	564	0.226809	0	8.24	0.900709	112.3	2970	0.980433
2013	Sichuan	23	1565	0.182684	1	48.61	0.187859	110	8107	0.922157
2013	Guizhou	24	7770	0.116561	0	17.62	0.124582	112.5	3502.22	0.96873
2013	Yunnan	25	215	0.672512	0	39.41	1	112.1	4686.6	0.916778
2013	Tibet	26	3	0.0133333	0	122.84	1	112.1	312.04	0.345124
2013	Shaanxi	27	549	0.86541	1	20.56	0.947177	111	3764	0.932307
2013	Gansu	28	442	0.434434	0	42.58	0.5181	110.8	2582.18	0.868033
2013	Qinghai	29	106	1.15821	0	72.23	1	110.8	577.79	0.683677
2013	Ningxia	30	381	0.207402	0	6.64	0.230971	109.8	654.19	0.96282
2013	Xinjiang	31	967	1.40635	0	166.49	0.959669	111	2264.3	0.94965
2014	Beijing	1	649	0.600832	1	1.64	0.234206	107.3	2151.6	0.665037
2014	Tianjing	2	152	0.155855	0	1.2	0.421053	110	1516.81	0.928004
2014	Hebei	3	2329	0.430601	0	18.77	0.947188	106.5	7383.75	0.925671
2014	Shanxi	4	572	0.561434	0	15.67	0.916084	104.9	3647.96	0.892438
2014	Inner Mongolia	5	510	1.81622	0	118.67	1.01569	107.8	2504.81	0.934438
2014	Liaoning	6	281	0.433238	1	14.86	1.1032	105.8	4391	0.930869
2014	Jilin	7	363	1.20196	0	18.7	0.980716	106.5	2752.38	0.876708
2014	Heilongjiang	8	730	1.36479	0	45.25	0.989041	105.6	3833	0.852042
2014	Shanghai	9	131	0.385649	1	0.63	0.122137	107	2425.68	0.962374
2014	Jiangsu	10	473	0.873975	1	10.72	0.701903	108.7	7960.06	0.97855
2014	Zhejiang	11	2130	0.194817	0	10.56	0.766667	107.6	5508	0.909237
2014	Anhui	12	2403	0.384611	0	14.01	0.507699	109.2	6082.9	0.961234
2014	Fujian	13	5113	0.114974	0	12.4	0.596323	109.9	3806	0.946541
2014	Jiangxi	14	492	0.576402	0	16.69	0.410569	109.7	4542.16	0.962839
2014	Shandong	15	4590	0.297874	1	15.8	0.706972	108.7	9789.43	0.945408
2014	Henan	16	2172	0.321805	0	16.7	0.711326	108.9	9436	0.944949
2014	Hubei	17	1008	0.596379	1	18.59	0.363095	109.7	5816	0.961205
2014	Hunan	18	1945	0.417198	0	21.18	0.653985	109.5	6737.24	0.921518
2014	Guangdong	19	6411	0.216375	1	17.97	0.351271	107.8	10724	0.791398
2014	Guangxi	20	3374	0.201046	0	23.76	0.24096	108.5	4754	0.826081
2014	Hainan	21	226	0.352876	0	3.54	1	108.5	903.48	0.905866
2014	Chongqing	22	303	0.170594	0	8.24	1	110.9	2991.4	0.990865
2014	Sichuan	23	1360	0.331684	1	48.61	0.141176	108.5	8140.2	0.899725
2014	Guizhou	24	5839	0.118034	0	17.62	0.200548	110.8	3508.04	0.965333
2014	Yunnan	25	351	0.930513	0	39.41	0.814815	108.1	4713.9	0.890404
2014	Tibet	26	6	1.60667	0	122.84	1	110.8	317.55	0.33604
2014	Shaanxi	27	924	0.527262	1	20.56	0.933983	109.7	3775.12	0.958394
2014	Gansu	28	458	0.461812	0	42.58	0.497817	108.9	2590.78	0.913468
2014	Qinghai	29	229	1.76127	0	72.23	0.9869	109.2	583.42	0.54034
2014	Ningxia	30	457	0.554902	0	6.64	0.256018	108	661.54	0.953986
2014	Xinjiang	31	1227	0.895526	0	166.49	0.95599	110	2298.47	0.953067
2015	Beijing	1	781	0.463316	1	1.64	0.321383	106.9	2170.5	0.740518
2015	Tianjing	2	163	0.423681	0	1.2	0.478528	109.304	1546.95	0.971036
2015	Hebei	3	4029	0.391008	0	18.77	0.973194	106.8	7424.92	0.940046
2015	Shanxi	4	602	0.527542	0	15.67	0.971761	103.1	3664.12	0.859728
2015	Inner Mongolia	5	476	2.34088	0	118.67	0.970588	107.695	2511.04	0.900483
2015	Liaoning	6	333	0.303423	1	14.86	1.01502	103	4382.4	0.777145
2015	Jilin	7	422	0.661209	0	18.7	1.01422	106.3	2753.32	0.855769
2015	Heilongjiang	8	504	0.764881	0	45.25	0.944444	105.659	3811.7	0.789202
2015	Shanghai	9	122	0.344426	1	0.63	0.0409836	106.94	2415.27	0.989763
2015	Jiangsu	10	322	0.676615	1	10.72	0.645963	108.533	7976.3	0.977974
2015	Zhejiang	11	2562	0.161608	0	10.56	0.749805	107.959	5539	0.919035
2015	Anhui	12	2833	0.206767	0	14.01	0.506177	108.712	6143.6	0.957631
2015	Fujian	13	7955	0.0908875	0	12.4	0.652546	109	3839	0.900828
2015	Jiangxi	14	609	0.468194	0	16.69	0.47619	109.1	4565.63	0.984498
2015	Shandong	15	3570	0.206448	1	15.8	0.603641	107.951	9847.16	0.877607
2015	Henan	16	2484	0.262013	0	16.7	0.830515	108.3	9480	0.935807
2015	Hubei	17	1436	0.486379	1	18.59	0.575209	108.85	5851.5	0.96393
2015	Hunan	18	1908	0.384832	0	21.18	0.588574	108.5	6783.03	0.940305
2015	Guangdong	19	10251	0.17044	1	17.97	0.314311	107.996	10849	0.852307
2015	Guangxi	20	5254	0.105567	0	23.76	0.400076	108.1	4796	0.884396
2015	Hainan	21	166	0.766566	0	3.54	1	107.8	910.82	0.993242
2015	Chongqing	22	275	0.288982	0	8.24	1.01455	111	3016.55	0.979427
2015	Sichuan	23	1068	0.30529	1	48.61	0.214419	107.9	8204	0.924129
2015	Guizhou	24	4092	0.116574	0	17.62	0.114614	110.7	3529.5	0.976374
2015	Yunnan	25	333	0.56973	0	39.41	0.852853	108.7	4741.8	0.922231
2015	Tibet	26	84	1.79369	0	122.84	0.166667	111.006	323.97	0.593264
2015	Shaanxi	27	709	0.325049	1	20.56	0.959097	107.854	3793	0.945653
2015	Gansu	28	448	0.370513	0	42.58	0.607143	108.08	2599.55	0.927974
2015	Qinghai	29	249	1.64141	0	72.23	0.779116	108.2	588.43	0.695755
2015	Ningxia	30	493	0.280284	0	6.64	0.170385	108.004	667.88	0.970063
2015	Xinjiang	31	1325	0.673955	0	166.49	0.908679	108.8	2359.73	0.933215
2016	Beijing	1	1478	0.384256	1	1.64	0.232747	106.794	2173	0.627129
2016	Tianjing	2	92	0.116087	0	1.2	0.26087	109.1	1562	0.964582
2016	Hebei	3	1342	0.189158	0	18.77	0.944113	106.8	7470	0.929117
2016	Shanxi	4	278	0.519101	0	15.67	0.97482	104.5	3682	0.879495
2016	Inner Mongolia	5	156	1.94699	0	118.67	0.935897	107.2	2520	0.928269
2016	Liaoning	6	264	0.194886	1	14.86	1	97.5	4378	0.79859
2016	Jilin	7	281	0.639075	0	18.7	1	106.9	2733	0.857161
2016	Heilongjiang	8	389	1.34108	0	45.25	0.987147	106.1	3799	0.829103
2016	Shanghai	9	185	0.340703	1	0.63	0.0864865	106.9	2420	0.966854
2016	Jiangsu	10	530	0.667075	1	10.72	0.54717	107.8	7999	0.978127
2016	Zhejiang	11	2337	0.118977	0	10.56	0.499358	107.551	5590	0.952987
2016	Anhui	12	1535	0.315088	0	14.01	0.442997	108.693	6196	0.958575
2016	Fujian	13	3641	0.0567976	0	12.4	0.259544	108.4	3874	0.87662
2016	Jiangxi	14	233	0.303991	0	16.69	0.369099	109	4592	0.972877
2016	Shandong	15	3158	0.265925	1	15.8	0.59088	107.6	9947	0.863795
2016	Henan	16	2357	0.210581	0	16.7	0.859992	108.144	9532	0.960249
2016	Hubei	17	819	0.284567	1	18.59	0.387057	108.1	5885	0.912098
2016	Hunan	18	1222	0.424018	0	21.18	0.523732	108	6822	0.963277
2016	Guangdong	19	12485	0.212578	1	17.97	0.328554	107.504	10999	0.827563
2016	Guangxi	20	4143	0.126655	0	23.76	0.312334	107.3	4838	0.937543
2016	Hainan	21	168	0.304464	0	3.54	0.946429	107.5	917	0.978017
2016	Chongqing	22	140	0.133571	0	8.24	0.457143	110.7	3048	0.986866
2016	Sichuan	23	1208	0.210364	1	48.61	0.182947	107.8	8262	0.943488
2016	Guizhou	24	1998	0.340215	0	17.62	0.170671	110.534	3555	0.978626
2016	Yunnan	25	232	2.22651	0	39.41	0.978448	108.7	4771	0.90373
2016	Tibet	26	91	0.612198	0	122.84	0.131868	110.1	331	0.69697
2016	Shaanxi	27	688	0.39686	1	20.56	0.959302	107.6	3813	0.931761
2016	Gansu	28	277	0.157545	0	42.58	0.758123	107.6	2610	0.840449
2016	Qinghai	29	357	3.88507	0	72.23	0.7507	108	593	0.501662
2016	Ningxia	30	384	0.258854	0	6.64	0.109375	108.1	675	0.968159
2016	Xinjiang	31	1351	0.39319	0	166.49	0.954848	107.6	2398	0.967765
